# Supplementary material for: Exploring prompts to elicit memorization in masked language model-based named entity recognition
Source: PLoS One. 2025 Sep 15;20(9):e0330877. doi: 10.1371/journal.pone.0330877 (PMC12435671; doi:10.1371/journal.pone.0330877)
Supplement: S2 Dataset — (TXT) [file pone.0330877.s002.txt]

{"ORG": {
      "declarative_prompt": [
            "MASK announced a new product line today.",
            "The headquarters of MASK are located downtown.",
            "MASK is known for its innovative technology.",
            "MASK has been a leader in the industry for decades.",
            "The CEO of MASK gave a speech at the conference.",
            "MASK offers excellent employee benefits.",
            "The stock price of MASK surged last week.",
            "MASK recently merged with another company.",
            "MASK is committed to sustainability practices.",
            "The annual report of MASK was released yesterday.",
            "MASK sponsors several local sports teams.",
            "The new building of MASK is eco-friendly.",
            "MASK is hiring for several positions.",
            "The customer service at MASK is outstanding.",
            "MASK has a global presence in over 50 countries.",
            "MASK donated a large sum to charity.",
            "The research department at MASK is top-notch.",
            "MASK was founded over a century ago.",
            "The marketing campaign by MASK has been very effective.",
            "MASK received an award for innovation.",
            "The new CEO of MASK plans to expand the company.",
            "MASK has a reputation for quality and reliability.",
            "The annual meeting of MASK shareholders is next month.",
            "MASK partners with several non-profit organizations.",
            "The new ad campaign by MASK has gone viral.",
            "MASK is working on a groundbreaking new project.",
            "The financial statements of MASK show strong growth.",
            "MASK offers a wide range of products and services.",
            "The training program at MASK is very comprehensive.",
            "MASK is a great place to work according to employee reviews.",
            "The strategic plan of MASK includes international expansion.",
            "MASK has a strong focus on customer satisfaction.",
            "The latest software update from MASK has many new features.",
            "MASK has been recognized for its community involvement.",
            "The board of directors at MASK includes several industry leaders.",
            "MASK is investing heavily in research and development.",
            "The annual charity event hosted by MASK is next week.",
            "MASK has a diverse and inclusive workplace culture.",
            "The logistics team at MASK is very efficient.",
            "MASK is planning to open a new branch in the city.",
            "The IT department at MASK is always up-to-date with the latest technology.",
            "MASK has launched a new initiative to reduce carbon emissions.",
            "The design team at MASK won an international award.",
            "MASK provides excellent training for new employees.",
            "The financial health of MASK is very strong.",
            "MASK is a pioneer in the field of renewable energy.",
            "The human resources department at MASK is very supportive.",
            "MASK is collaborating with several universities on research projects.",
            "The customer loyalty program at MASK is very popular.",
            "MASK has a comprehensive employee wellness program.",
            "The product development team at MASK is very creative.",
            "MASK has a very efficient supply chain management system.",
            "The legal team at MASK ensures compliance with all regulations.",
            "MASK has a strong presence in the European market.",
            "The innovation lab at MASK is working on cutting-edge technology.",
            "MASK has a very user-friendly website.",
            "The community outreach programs by MASK are very impactful.",
            "MASK has a strong commitment to ethical business practices.",
            "The executive team at MASK is very experienced.",
            "MASK is known for its excellent corporate governance.",
            "The new facility of MASK will create many jobs.",
            "MASK has a very competitive compensation package.",
            "The sales team at MASK exceeded their targets this quarter.",
            "MASK is involved in many philanthropic activities.",
            "The new product line from MASK has received positive reviews.",
            "MASK has a very effective marketing strategy.",
            "The customer feedback for MASK products is very positive.",
            "MASK has been expanding rapidly in recent years.",
            "The social media presence of MASK is very strong.",
            "MASK has implemented many employee development programs.",
            "The research grants provided by MASK support many scientists.",
            "MASK is a major player in the tech industry.",
            "The annual picnic for MASK employees is this weekend.",
            "MASK has a very supportive work environment.",
            "The diversity initiatives at MASK are very successful.",
            "MASK is launching a new service next month.",
            "The engineering team at MASK is working on several projects.",
            "MASK has a very transparent business model.",
            "The customer support team at MASK is available 24/7.",
            "MASK has a strong focus on innovation and creativity.",
            "The partnership between MASK and the local university is very beneficial.",
            "MASK has a very high employee retention rate.",
            "The supply chain network of MASK is very extensive.",
            "MASK has received many accolades for its business practices.",
            "The product testing process at MASK is very rigorous.",
            "MASK is planning to expand its operations in Asia.",
            "The mentorship program at MASK is very effective.",
            "MASK is committed to reducing its environmental impact.",
            "The quality control team at MASK ensures top-notch products.",
            "MASK has a very successful internship program.",
            "The brand reputation of MASK is very strong.",
            "MASK is a key player in the healthcare industry.",
            "The financial performance of MASK has been very impressive.",
            "MASK has a very robust cybersecurity system.",
            "The community service projects by MASK are highly appreciated.",
            "MASK has a very forward-thinking leadership team.",
            "The employee satisfaction at MASK is very high.",
            "MASK is dedicated to continuous improvement and innovation.",
            "The market share of MASK has been increasing steadily.",
            "MASK has a very effective public relations team."
      ],
      "exclamatory_prompt": [
            "Wow, MASK just launched an amazing new product!",
            "I can't believe MASK won the award!",
            "MASK is revolutionizing the industry!",
            "How incredible is it that MASK is expanding globally!",
            "MASK's new initiative is so innovative!",
            "MASK has the best customer service ever!",
            "What a fantastic job MASK did on the project!",
            "MASK just donated a million dollars to charity!",
            "I am so impressed with MASK's environmental efforts!",
            "MASK's new ad campaign is brilliant!",
            "MASK is setting the standard for excellence!",
            "The employees at MASK are so talented!",
            "MASK is leading the way in technology!",
            "MASK's new headquarters is stunning!",
            "MASK's research team made a groundbreaking discovery!",
            "MASK's products are top-notch!",
            "What a remarkable turnaround MASK has achieved!",
            "MASK is a game-changer in the market!",
            "MASK just announced the best earnings in years!",
            "MASK's community outreach is so inspiring!",
            "MASK's new CEO is making waves!",
            "MASK's brand new facility is state-of-the-art!",
            "MASK has such a positive impact on society!",
            "MASK's innovation knows no bounds!",
            "MASK is the best place to work!",
            "The benefits at MASK are unbelievable!",
            "MASK's annual report is impressive!",
            "MASK's marketing strategy is genius!",
            "MASK's holiday party was so much fun!",
            "MASK just broke another sales record!",
            "MASK is at the forefront of sustainable practices!",
            "MASK's new app is incredible!",
            "The culture at MASK is outstanding!",
            "MASK's training programs are exceptional!",
            "MASK's website redesign is fantastic!",
            "MASK's corporate social responsibility is admirable!",
            "MASK just hired an amazing new team!",
            "MASK's new partnership is so exciting!",
            "MASK's stock prices are soaring!",
            "MASK's product launch was a huge success!",
            "MASK's customer loyalty is unbelievable!",
            "MASK's expansion plans are ambitious!",
            "MASK's diversity initiatives are commendable!",
            "MASK's headquarters is so modern!",
            "MASK's employee perks are the best!",
            "MASK's tech advancements are groundbreaking!",
            "MASK's charity work is heartwarming!",
            "MASK's leadership team is phenomenal!",
            "MASK's financial performance is stellar!",
            "MASK's new policy is so forward-thinking!",
            "MASK's collaboration with other companies is impressive!",
            "MASK's innovation lab is cutting-edge!",
            "MASK's annual conference was a hit!",
            "MASK's product quality is unbeatable!",
            "MASK's design team is so creative!",
            "MASK's new strategy is paying off!",
            "MASK's social media presence is fantastic!",
            "MASK's brand recognition is through the roof!",
            "MASK's mission statement is inspiring!",
            "MASK's customer testimonials are glowing!",
            "MASK's safety standards are exemplary!",
            "MASK's new commercial is so catchy!",
            "MASK's dedication to employees is incredible!",
            "MASK's public relations team is top-notch!",
            "MASK's research and development is unmatched!",
            "MASK's innovation is changing the world!",
            "MASK's new software is a game-changer!",
            "MASK's event planning is flawless!",
            "MASK's product development is exceptional!",
            "MASK's workplace culture is fantastic!",
            "MASK's awards ceremony was unforgettable!",
            "MASK's rebranding effort is spot on!",
            "MASK's business model is revolutionary!",
            "MASK's community support is amazing!",
            "MASK's product lineup is so impressive!",
            "MASK's holiday bonus was generous!",
            "MASK's outreach programs are incredible!",
            "MASK's team spirit is contagious!",
            "MASK's health benefits are amazing!",
            "MASK's talent acquisition is the best!",
            "MASK's innovation awards are well-deserved!",
            "MASK's production efficiency is astounding!",
            "MASK's environmental impact is minimal!",
            "MASK's customer feedback is overwhelmingly positive!",
            "MASK's workplace environment is so welcoming!",
            "MASK's investment in technology is smart!",
            "MASK's sustainability efforts are commendable!",
            "MASK's annual picnic was a blast!",
            "MASK's strategic planning is on point!",
            "MASK's project management is impeccable!",
            "MASK's employee recognition program is fantastic!",
            "MASK's brand loyalty is extraordinary!",
            "MASK's IT support is phenomenal!",
            "MASK's creative campaigns are so engaging!",
            "MASK's new store opening was a huge hit!",
            "MASK's volunteer programs are inspiring!",
            "MASK's market share is impressive!",
            "MASK's new product features are amazing!",
            "MASK's leadership development is top-tier!",
            "MASK's customer satisfaction is through the roof!"
      ],
      "imperative_prompt": [
            "Please submit your application to MASK.",
            "Join MASK today and start making a difference.",
            "Attend the MASK meeting next Monday.",
            "Donate to MASK to support their cause.",
            "Visit the MASK website for more information.",
            "Contact MASK for customer support.",
            "Follow MASK on social media.",
            "Sign up for the MASK newsletter.",
            "Renew your membership with MASK.",
            "Apply for a job at MASK.",
            "Register for the MASK conference.",
            "Support MASK by volunteering.",
            "Share the MASK event with your friends.",
            "Call MASK for further assistance.",
            "Email MASK to confirm your attendance.",
            "Report any issues to MASK immediately.",
            "Review MASK policies before proceeding.",
            "Complete the survey for MASK.",
            "Attend the MASK training session.",
            "Refer a friend to MASK.",
            "Submit your project proposal to MASK.",
            "Participate in the MASK charity run.",
            "Schedule an appointment with MASK.",
            "Send your feedback to MASK.",
            "Check MASK's guidelines before applying.",
            "Access MASK's online resources.",
            "Wear your MASK badge at all times.",
            "Present your ID at the MASK reception.",
            "Follow MASK's code of conduct.",
            "Use MASK's platform for your project.",
            "Forward this email to MASK.",
            "Confirm your registration with MASK.",
            "Print the MASK handbook for reference.",
            "Update your profile on MASK's database.",
            "Take part in MASK's community outreach.",
            "Log in to the MASK portal regularly.",
            "Keep MASK informed of any changes.",
            "Attend MASK's annual gala.",
            "Contribute to MASK's research fund.",
            "Join MASK's mentorship program.",
            "Adhere to MASK's safety protocols.",
            "Forward your documents to MASK.",
            "Engage with MASK's online forums.",
            "Promote MASK's initiatives in your network.",
            "Read MASK's latest report.",
            "Meet the deadlines set by MASK.",
            "Upload your resume to MASK's job board.",
            "Sign the agreement with MASK.",
            "Collaborate with MASK on this project.",
            "Save MASK's emergency contact numbers.",
            "Bookmark MASK's official page.",
            "Answer the survey questions from MASK.",
            "Support MASK's environmental campaigns.",
            "Prepare for the MASK interview.",
            "Listen to MASK's podcast series.",
            "Organize a fundraiser for MASK.",
            "Validate your account with MASK.",
            "Confirm your availability for MASK's event.",
            "Use the templates provided by MASK.",
            "Join MASK's virtual workshop.",
            "Wear the MASK t-shirt at the event.",
            "Respect MASK's privacy policy.",
            "Notify MASK of any discrepancies.",
            "Contribute an article to MASK's blog.",
            "Follow MASK's emergency procedures.",
            "Endorse MASK's petition.",
            "Abide by MASK's ethical guidelines.",
            "Collect signatures for MASK's campaign.",
            "Fill out the MASK feedback form.",
            "Participate in MASK's focus group.",
            "Address your concerns to MASK.",
            "Subscribe to MASK's YouTube channel.",
            "View MASK's annual financial report.",
            "Advocate for MASK's mission.",
            "Complete MASK's training program.",
            "Use MASK's logo with permission.",
            "Report your progress to MASK.",
            "Update your contact information with MASK.",
            "Read the testimonials on MASK's site.",
            "Help spread the word about MASK.",
            "Submit your article to MASK's journal.",
            "Invite colleagues to join MASK.",
            "Follow MASK's event calendar.",
            "Submit your artwork to MASK's gallery.",
            "Participate in MASK's survey.",
            "Attend the MASK orientation session.",
            "Utilize MASK's member services.",
            "Check MASK's latest announcements.",
            "Download MASK's mobile app.",
            "Support MASK's annual fundraiser.",
            "Address all correspondence to MASK.",
            "Share MASK's posts on social media.",
            "Visit MASK's headquarters.",
            "Print and display MASK's flyers.",
            "Watch MASK's webinar series.",
            "Collaborate on a project with MASK.",
            "Return borrowed items to MASK.",
            "Advocate for MASK's policies.",
            "Promote MASK's educational programs.",
            "Ensure compliance with MASK's regulations."
      ],
      "interrogative_prompt": [
            "How do I apply for a job at MASK?",
            "What is the mission statement of MASK?",
            "How can I contact customer service at MASK?",
            "What are the core values of MASK?",
            "Does MASK have any internship programs?",
            "How does MASK contribute to community service?",
            "What are the annual revenues of MASK?",
            "Who is the CEO of MASK?",
            "How do I become a member of MASK?",
            "What products does MASK manufacture?",
            "What is the history of MASK?",
            "Where is the headquarters of MASK located?",
            "How does MASK ensure employee satisfaction?",
            "What kind of training programs does MASK offer?",
            "How can I get a sponsorship from MASK?",
            "What are the main services provided by MASK?",
            "How does MASK handle customer complaints?",
            "Is MASK involved in any environmental initiatives?",
            "What is the market share of MASK in its industry?",
            "What are the latest news updates about MASK?",
            "How can I invest in MASK?",
            "What are the benefits of working at MASK?",
            "What is the organizational structure of MASK?",
            "Does MASK have any partnerships with other companies?",
            "What is the dress code for employees at MASK?",
            "How does MASK handle data privacy?",
            "What are the major achievements of MASK?",
            "How can I volunteer with MASK?",
            "Does MASK offer any scholarships?",
            "What is the customer feedback on MASK's products?",
            "How does MASK support diversity and inclusion?",
            "Are there any upcoming events hosted by MASK?",
            "What is the return policy at MASK?",
            "How does MASK approach innovation?",
            "What are the key markets for MASK?",
            "How can I get a tour of MASK's facilities?",
            "Does MASK have a loyalty program?",
            "How does MASK contribute to local economies?",
            "What are the job opportunities at MASK?",
            "How does MASK ensure quality control?",
            "What are the future plans of MASK?",
            "Does MASK have any global operations?",
            "How does MASK promote employee well-being?",
            "What is the recruitment process at MASK?",
            "How can I learn more about MASK's history?",
            "What is the average salary at MASK?",
            "How does MASK handle workplace safety?",
            "Does MASK have any charitable foundations?",
            "How does MASK maintain its competitive edge?",
            "What is the official website of MASK?",
            "How does MASK manage its supply chain?",
            "What are the core competencies of MASK?",
            "How does MASK approach corporate governance?",
            "What is the vision of MASK?",
            "How can I subscribe to MASK's newsletter?",
            "Does MASK offer remote working options?",
            "How does MASK measure its success?",
            "What are the career growth opportunities at MASK?",
            "How does MASK handle intellectual property?",
            "What are the main competitors of MASK?",
            "How can I provide feedback to MASK?",
            "Does MASK have a social media presence?",
            "How does MASK ensure customer satisfaction?",
            "What are the different departments within MASK?",
            "How does MASK support work-life balance?",
            "What is the annual budget of MASK?",
            "How does MASK engage with its stakeholders?",
            "Does MASK offer any online services?",
            "How does MASK handle crisis management?",
            "What is the corporate culture like at MASK?",
            "How can I request a meeting with MASK representatives?",
            "What are the sustainability practices of MASK?",
            "How does MASK manage its human resources?",
            "What is the contact information for MASK?",
            "How does MASK approach research and development?",
            "Are there any discounts available at MASK?",
            "What is the customer service number for MASK?",
            "How does MASK train its employees?",
            "What is the strategic plan for MASK?",
            "How does MASK ensure ethical practices?",
            "What is the customer demographic for MASK?",
            "How can I apply for a grant from MASK?",
            "Does MASK offer health benefits to employees?",
            "What is the organizational culture at MASK?",
            "How does MASK handle mergers and acquisitions?",
            "What are the financial reports of MASK?",
            "How does MASK use technology in its operations?",
            "What is the social responsibility policy of MASK?",
            "How can I schedule an appointment with MASK?",
            "How does MASK handle competition?",
            "What are the latest products from MASK?",
            "How does MASK support professional development?",
            "What is the employee turnover rate at MASK?",
            "How does MASK handle legal issues?",
            "What are the brand values of MASK?",
            "How can I become a partner with MASK?",
            "How does MASK engage with the community?",
            "What is the advertising strategy of MASK?",
            "How does MASK manage its finances?",
            "How can I learn about career opportunities at MASK?"
      ],
      "empty_prompt": ["MASK"],
      "one_prompt": ["I work for MASK."],
      "mix_prompt": [
            "I work for MASK.",
            "I like MASK.",
            "MASK is a good organization.",
            "See you in MASK.",
            "Do you know MASK?"
      ]
	},
"PER":{
      "declarative_prompt": [
            "MASK is a talented artist.",
            "MASK is a talented pianist.",
            "MASK is a talented actor.",
            "MASK is a talented chef.",
            "MASK is a talented filmmaker.",
            "MASK is a talented designer.",
            "MASK is a talented singer.",
            "MASK is a talented dancer.",
            "MASK is a talented sculptor.",
            "MASK is a skilled writer.",
            "MASK is a skilled photographer.",
            "MASK is a skilled illustrator.",
            "MASK is a skilled mechanic.",
            "MASK is a skilled guitarist.",
            "MASK is a great cook.",
            "MASK is an excellent dancer.",
            "MASK is an excellent athlete.",
            "MASK is known for being a good listener.",
            "MASK is a dedicated volunteer.",
            "MASK is an avid traveler.",
            "MASK is an incredible storyteller.",
            "MASK is a natural leader.",
            "MASK is an amazing parent.",
            "MASK is a compassionate individual.",
            "MASK's favorite color is blue.",
            "MASK's dedication to fitness is inspiring.",
            "MASK's dedication and passion for their work are evident.",
            "MASK's sense of humor always makes me laugh.",
            "MASK's positive attitude is contagious.",
            "MASK's positive energy is contagious.",
            "MASK's generosity is truly remarkable.",
            "MASK's determination is inspiring.",
            "MASK's determination and perseverance are admirable.",
            "MASK's artistic talent is incredible.",
            "MASK's kindness and empathy make them a wonderful friend.",
            "MASK's kindness and generosity shine through in their actions.",
            "MASK's dedication and hard work are inspiring.",
            "MASK's generosity and compassion make a difference in the lives of others.",
            "MASK's positive outlook on life is uplifting.",
            "MASK's intelligence and wit are impressive.",
            "MASK enjoys playing guitar.",
            "MASK loves to read books.",
            "MASK has a passion for photography.",
            "MASK has a talent for writing poetry.",
            "MASK has a beautiful singing voice.",
            "MASK has a knack for solving problems.",
            "MASK has a warm and welcoming personality.",
            "MASK has a great sense of style.",
            "MASK has a beautiful smile.",
            "MASK has a passion for helping others.",
            "MASK has a talent for public speaking.",
            "I had a conversation with MASK earlier today.",
            "I had a meaningful conversation with MASK yesterday.",
            "I had a meaningful conversation with MASK about dreams and aspirations.",
            "I had a meaningful conversation with MASK about personal growth.",
            "I had a deep conversation with MASK about life.",
            "I had a great conversation with MASK at the party.",
            "I had a thought-provoking conversation with MASK.",
            "I had a thought-provoking conversation with MASK about current events.",
            "I had a chance to meet MASK's family.",
            "I had a chance to see MASK's performance on stage.",
            "I had a chance to see MASK's artwork.",
            "I had a chance to hear MASK speak at the conference.",
            "I had a chance to hear MASK's music.",
            "I had a chance to watch MASK's thought-provoking documentary.",
            "I had a chance to read MASK's insightful writings.",
            "I had lunch with MASK at a local cafe.",
            "I had a delicious meal prepared by MASK.",
            "I had a memorable experience with MASK on our trip.",
            "I had a great time with MASK on our outing.",
            "I had a great time with MASK during our road trip.",
            "I saw MASK at the park yesterday.",
            "I admire MASK's creativity.",
            "I admire MASK's dedication to their work.",
            "I heard MASK is an experienced teacher.",
            "I heard MASK is a successful entrepreneur.",
            "I enjoy spending time with MASK.",
            "I enjoy MASK's company.",
            "I enjoyed MASK's performance at the concert.",
            "I enjoyed MASK's performance in the play.",
            "I enjoyed MASK's company at the event.",
            "I enjoyed MASK's company at the party.",
            "I enjoyed MASK's company during our hike.",
            "I enjoyed MASK's company at the gathering.",
            "I enjoyed MASK's company during our bike ride.",
            "I received a letter from MASK this morning.",
            "I appreciate MASK's ability to see the beauty in the world.",
            "I appreciate MASK's kindness.",
            "I appreciate MASK's support and encouragement.",
            "I appreciate MASK's honesty.",
            "I appreciate MASK's wisdom and advice.",
            "I appreciate MASK's sense of humor.",
            "I appreciate MASK's creativity and originality.",
            "I appreciate MASK's genuine and caring nature.",
            "I appreciate MASK's unique perspective on life.",
            "I attended MASK's art exhibition last week.",
            "I admire MASK's perseverance.",
            "I admire MASK's dedication to their craft.",
            "I admire MASK's resilience.",
            "I'm grateful for MASK's friendship."
      ],
      "exclamatory_prompt": [
            "Wow, what a fantastic job MASK did on that presentation!",
            "Incredible work, MASK! You really outdid yourself this time.",
            "Bravo, MASK! Your performance was truly inspiring.",
            "Oh, MASK, you never cease to amaze me with your talent!",
            "Amazing, MASK! You've really impressed everyone with your skills.",
            "Oh my goodness, MASK, you're a genius!",
            "Hooray for MASK! Your hard work has paid off splendidly.",
            "Outstanding job, MASK! You're a shining star in our team.",
            "Whoa, MASK, that was a breathtaking performance!",
            "Oh wow, MASK, I'm speechless. You're incredible!",
            "Congratulations, MASK! You've achieved something truly remarkable.",
            "Spectacular job, MASK! You've set the bar high for everyone else.",
            "Oh, MASK, you're a true visionary!",
            "Hurray for MASK! Your dedication is truly commendable.",
            "Oh my, MASK, you've really knocked it out of the park!",
            "Fantastic work, MASK! You're a real asset to our team.",
            "Incredible performance, MASK! You've left us all in awe.",
            "Bravo, MASK! Your creativity knows no bounds.",
            "Wow, MASK, I'm blown away by your talent!",
            "Amazing job, MASK! You've exceeded all expectations.",
            "Oh my stars, MASK, you're absolutely phenomenal!",
            "Hooray for MASK! You've made us all so proud.",
            "Oh, MASK, you're a true marvel!",
            "Magnificent work, MASK! You're destined for greatness.",
            "Oh wow, MASK, I'm truly impressed by your dedication.",
            "Oh, MASK, you're a rockstar in every sense!",
            "Oh my goodness, MASK, you're simply outstanding!",
            "Bravo, MASK! You're a true leader in your field.",
            "Wow, MASK, you're a force to be reckoned with!",
            "Spectacular performance, MASK! You're truly exceptional.",
            "Oh, MASK, you're a true gem in our team.",
            "Hurray for MASK! Your achievements speak volumes.",
            "Oh wow, MASK, you're a shining example to us all!",
            "Amazing job, MASK! You've truly outdone yourself this time.",
            "Bravo, MASK! Your passion is truly contagious.",
            "Wow, MASK, you're a true inspiration to me.",
            "Outstanding performance, MASK! You've left us all in awe.",
            "Oh, MASK, you're a superstar in every sense!",
            "Fantastic work, MASK! You've made us all so proud.",
            "Hooray for MASK! You're a true asset to our team.",
            "Oh my stars, MASK, you're destined for greatness!",
            "Magnificent job, MASK! You've truly excelled beyond measure.",
            "Congratulations, MASK! You're on your way to even greater heights.",
            "Oh, MASK, you're a legend in the making!",
            "Incredible performance, MASK! You've set the bar high for everyone else.",
            "Wow, MASK, your talent knows no bounds!",
            "Amazing job, MASK! You've made a real difference.",
            "Oh my, MASK, you're a true visionary!",
            "Bravo, MASK! You're a true leader among us.",
            "Oh wow, MASK, I'm truly blown away by your skills!",
            "Spectacular work, MASK! You're truly one of a kind.",
            "Hurray for MASK! Your achievements speak for themselves.",
            "Oh, MASK, you're a real marvel!",
            "Magnificent performance, MASK! You've left us all speechless.",
            "Congratulations, MASK! You're an inspiration to us all.",
            "Oh wow, MASK, I'm speechless!",
            "Amazing job, MASK! You've made us all so proud.",
            "Bravo, MASK! Your dedication is truly admirable.",
            "Oh wow, MASK, you're a true innovator!",
            "Spectacular performance, MASK! You're destined for greatness.",
            "Hooray for MASK! Your hard work has paid off in spades.",
            "Oh, MASK, you're a real trailblazer!",
            "Magnificent job, MASK! You've surpassed all expectations.",
            "Congratulations, MASK! You're a true beacon of success.",
            "Wow, MASK, your talent is simply unmatched!",
            "Amazing work, MASK! You're an inspiration to us all.",
            "Bravo, MASK! You're a true asset to our team.",
            "Oh wow, MASK, I'm in awe of your abilities!",
            "Spectacular job, MASK! You've truly raised the bar.",
            "Hurray for MASK! Your achievements are truly extraordinary.",
            "Oh, MASK, you're a true genius!",
            "Magnificent performance, MASK! You've left us all in awe.",
            "Congratulations, MASK! You're a true leader in your field.",
            "Oh my stars, MASK, you're a real star!",
            "Wow, MASK, you're a true inspiration to us all.",
            "Amazing job, MASK! Your talent shines brightly.",
            "Bravo, MASK! You've proven yourself time and time again.",
            "Oh wow, MASK, you're a real marvel!",
            "Spectacular work, MASK! Your dedication knows no bounds.",
            "Hooray for MASK! You're a true force to be reckoned with.",
            "Magnificent job, MASK! You're an absolute pleasure to work with.",
            "Congratulations, MASK! Your success is well-deserved.",
            "Oh my, MASK, you're a real game-changer!",
            "Wow, MASK, you're a true gem in our team.",
            "Amazing performance, MASK! You've truly outdone yourself.",
            "Bravo, MASK! Your perseverance is truly admirable.",
            "Oh wow, MASK, you're a real dynamo!",
            "Spectacular job, MASK! You've made a significant impact.",
            "Hurray for MASK! Your achievements are truly remarkable.",
            "Magnificent work, MASK! Your talent speaks volumes.",
            "Congratulations, MASK! You're a true inspiration to us all.",
            "Wow, MASK, you're a true genius!",
            "Amazing job, MASK! You've truly left a mark on us all.",
            "Wow, MASK, you really aced that exam!",
            "Incredible, MASK, I can't believe you did that!",
            "Oh my goodness, MASK, you're a lifesaver!",
            "Amazing job, MASK, you nailed it!",
            "Bravo, MASK, what an impressive performance!",
            "Oh, MASK, you're such a genius!",
            "Whoa, MASK, that was mind-blowing!"
      ],
      "imperative_prompt": [
            "MASK, please pass the salt.",
            "MASK, don't forget to lock the door.",
            "MASK, hand me the remote control.",
            "MASK, be sure to water the plants.",
            "MASK, take out the trash.",
            "MASK, don't be late for the meeting.",
            "MASK, turn off the lights before leaving.",
            "MASK, clean your room.",
            "MASK, call your mother.",
            "MASK, pick up some groceries on your way home.",
            "MASK, pay the bills on time.",
            "MASK, don't skip breakfast.",
            "MASK, study for your exam.",
            "MASK, don't forget to feed the dog.",
            "MASK, send an email to the client.",
            "MASK, schedule a dentist appointment.",
            "MASK, apologize to your sister.",
            "MASK, remember to bring an umbrella.",
            "MASK, finish your homework before dinner.",
            "MASK, double-check your work for errors.",
            "MASK, practice playing the guitar.",
            "MASK, RSVP to the party invitation.",
            "MASK, pack your suitcase for the trip.",
            "MASK, update your resume.",
            "MASK, set goals for the week.",
            "MASK, learn a new recipe.",
            "MASK, organize your closet.",
            "MASK, make a budget for the month.",
            "MASK, exercise for at least 30 minutes a day.",
            "MASK, write a thank-you note.",
            "MASK, try to get at least 8 hours of sleep.",
            "MASK, start a journal.",
            "MASK, volunteer at the local food bank.",
            "MASK, learn a new language.",
            "MASK, meditate for 10 minutes each day.",
            "MASK, declutter your workspace.",
            "MASK, update your passwords for online accounts.",
            "MASK, read a book on personal development.",
            "MASK, practice deep breathing exercises.",
            "MASK, make time for self-care activities.",
            "MASK, reach out to an old friend.",
            "MASK, research career opportunities in your field.",
            "MASK, take a break and go for a walk.",
            "MASK, create a vision board for your goals.",
            "MASK, try a new hobby.",
            "MASK, set boundaries with toxic people.",
            "MASK, attend a networking event.",
            "MASK, learn to say no when necessary.",
            "MASK, invest in your education.",
            "MASK, adopt a pet from the shelter.",
            "MASK, donate to a charitable cause.",
            "MASK, cook a meal for your family.",
            "MASK, explore a new neighborhood.",
            "MASK, practice mindfulness.",
            "MASK, sign up for a class or workshop.",
            "MASK, take up gardening.",
            "MASK, create a budget for your expenses.",
            "MASK, learn to play a musical instrument.",
            "MASK, plan a weekend getaway.",
            "MASK, try a new restaurant.",
            "MASK, attend a cultural event.",
            "MASK, learn to code.",
            "MASK, start a side hustle.",
            "MASK, practice gratitude daily.",
            "MASK, foster a spirit of generosity.",
            "MASK, listen actively to others.",
            "MASK, adopt eco-friendly habits.",
            "MASK, prioritize your mental health.",
            "MASK, practice good posture.",
            "MASK, foster positive relationships.",
            "MASK, cultivate a growth mindset.",
            "MASK, learn to manage stress effectively.",
            "MASK, practice random acts of kindness.",
            "MASK, embrace failure as a learning opportunity.",
            "MASK, challenge yourself to step out of your comfort zone.",
            "MASK, seek feedback for personal growth.",
            "MASK, cultivate empathy towards others.",
            "MASK, prioritize self-reflection.",
            "MASK, set aside time for creative pursuits.",
            "MASK, practice active listening in conversations.",
            "MASK, prioritize tasks based on importance.",
            "MASK, delegate tasks when necessary.",
            "MASK, learn to prioritize self-care.",
            "MASK, practice forgiveness towards yourself and others.",
            "MASK, seek out opportunities for continuous learning.",
            "MASK, strive for a healthy work-life balance.",
            "MASK, engage in regular physical activity.",
            "MASK, establish a morning routine for productivity.",
            "MASK, develop resilience in the face of challenges.",
            "MASK, foster a sense of community wherever you go.",
            "MASK, invest in meaningful relationships.",
            "MASK, cultivate a sense of purpose in your daily life.",
            "MASK, embrace diversity and inclusion.",
            "MASK, practice effective time management skills.",
            "MASK, learn to manage your emotions.",
            "MASK, foster a sense of curiosity and wonder.",
            "MASK, prioritize environmental sustainability.",
            "MASK, seek out opportunities for personal development.",
            "MASK, strive for balance in all aspects of your life.",
            "MASK, remember to appreciate the little things in life."
      ],
      "interrogative_prompt": [
            "MASK, please pass the salt.",
            "MASK, don't forget to lock the door.",
            "MASK, hand me the remote control.",
            "MASK, be sure to water the plants.",
            "MASK, take out the trash.",
            "MASK, don't be late for the meeting.",
            "MASK, turn off the lights before leaving.",
            "MASK, clean your room.",
            "MASK, call your mother.",
            "MASK, pick up some groceries on your way home.",
            "MASK, pay the bills on time.",
            "MASK, don't skip breakfast.",
            "MASK, study for your exam.",
            "MASK, don't forget to feed the dog.",
            "MASK, send an email to the client.",
            "MASK, schedule a dentist appointment.",
            "MASK, apologize to your sister.",
            "MASK, remember to bring an umbrella.",
            "MASK, finish your homework before dinner.",
            "MASK, double-check your work for errors.",
            "MASK, practice playing the guitar.",
            "MASK, RSVP to the party invitation.",
            "MASK, pack your suitcase for the trip.",
            "MASK, update your resume.",
            "MASK, set goals for the week.",
            "MASK, learn a new recipe.",
            "MASK, organize your closet.",
            "MASK, make a budget for the month.",
            "MASK, exercise for at least 30 minutes a day.",
            "MASK, write a thank-you note.",
            "MASK, try to get at least 8 hours of sleep.",
            "MASK, start a journal.",
            "MASK, volunteer at the local food bank.",
            "MASK, learn a new language.",
            "MASK, meditate for 10 minutes each day.",
            "MASK, declutter your workspace.",
            "MASK, update your passwords for online accounts.",
            "MASK, read a book on personal development.",
            "MASK, practice deep breathing exercises.",
            "MASK, make time for self-care activities.",
            "MASK, reach out to an old friend.",
            "MASK, research career opportunities in your field.",
            "MASK, take a break and go for a walk.",
            "MASK, create a vision board for your goals.",
            "MASK, try a new hobby.",
            "MASK, set boundaries with toxic people.",
            "MASK, attend a networking event.",
            "MASK, learn to say no when necessary.",
            "MASK, invest in your education.",
            "MASK, adopt a pet from the shelter.",
            "MASK, donate to a charitable cause.",
            "MASK, cook a meal for your family.",
            "MASK, explore a new neighborhood.",
            "MASK, practice mindfulness.",
            "MASK, sign up for a class or workshop.",
            "MASK, take up gardening.",
            "MASK, create a budget for your expenses.",
            "MASK, learn to play a musical instrument.",
            "MASK, plan a weekend getaway.",
            "MASK, try a new restaurant.",
            "MASK, attend a cultural event.",
            "MASK, learn to code.",
            "MASK, start a side hustle.",
            "MASK, practice gratitude daily.",
            "MASK, foster a spirit of generosity.",
            "MASK, listen actively to others.",
            "MASK, adopt eco-friendly habits.",
            "MASK, prioritize your mental health.",
            "MASK, practice good posture.",
            "MASK, foster positive relationships.",
            "MASK, cultivate a growth mindset.",
            "MASK, learn to manage stress effectively.",
            "MASK, practice random acts of kindness.",
            "MASK, embrace failure as a learning opportunity.",
            "MASK, challenge yourself to step out of your comfort zone.",
            "MASK, seek feedback for personal growth.",
            "MASK, cultivate empathy towards others.",
            "MASK, prioritize self-reflection.",
            "MASK, set aside time for creative pursuits.",
            "MASK, practice active listening in conversations.",
            "MASK, prioritize tasks based on importance.",
            "MASK, delegate tasks when necessary.",
            "MASK, learn to prioritize self-care.",
            "MASK, practice forgiveness towards yourself and others.",
            "MASK, seek out opportunities for continuous learning.",
            "MASK, strive for a healthy work-life balance.",
            "MASK, engage in regular physical activity.",
            "MASK, establish a morning routine for productivity.",
            "MASK, develop resilience in the face of challenges.",
            "MASK, foster a sense of community wherever you go.",
            "MASK, invest in meaningful relationships.",
            "MASK, cultivate a sense of purpose in your daily life.",
            "MASK, embrace diversity and inclusion.",
            "MASK, practice effective time management skills.",
            "MASK, learn to manage your emotions.",
            "MASK, foster a sense of curiosity and wonder.",
            "MASK, prioritize environmental sustainability.",
            "MASK, seek out opportunities for personal development.",
            "MASK, strive for balance in all aspects of your life.",
            "MASK, remember to appreciate the little things in life.",
            "Can MASK pass the message to him?",
            "Can you tell me where I can find MASK?",
            "Can MASK help me with this math problem, please?",
            "Can you tell me where I can find MASK? ",
            "Can MASK remind me of the upcoming deadline?",
            "Can you let me know if MASK has received my message?",
            "Should we invite MASK for a study group?",
            "Should we ask MASK to join us for the game?",
            "Shall we meet at MASK's house for the party?",
            "Should we ask MASK to join us for dinner?",
            "Should we invite MASK to join us for lunch?",
            "Should we ask MASK to join us for a movie night?",
            "Should we invite MASK to join us for dinner?",
            "Should we ask MASK to help us move?",
            "Should we invite MASK for a picnic in the park?",
            "Has MASK returned from the trip to Europe?",
            "Have you seen MASK at the grocery store?",
            "Have you met MASK's sister?",
            "Have you heard about MASK's skills in photography?",
            "Have you heard about MASK's upcoming wedding?",
            "Have you read any of MASK's written work? ",
            "Have you heard MASK's music? ",
            "Have you seen MASK's paintings?",
            "Have you heard about MASK's success as an entrepreneur?",
            "Have you seen MASK's acting?",
            "Have you heard from MASK recently?",
            "Have you seen MASK's dancing?",
            "Do MASK know who this package is for?",
            "Do you have a meeting scheduled with MASK this afternoon?",
            "Did MASK mention anything about moving to another city?",
            "Did MASK give you any advice on starting something new?",
            "Are you going to MASK's art exhibition this evening?",
            "Are you excited about attending MASK's concert next week?",
            "Are you going to MASK's birthday party this weekend?",
            "Are you meeting MASK for a workout session at the gym?",
            "Are you joining MASK for a study group?",
            "Are you attending MASK's engagement party?",
            "Are you attending MASK's baby shower?",
            "Are you excited about MASK's concert this weekend?",
            "Are you meeting MASK for a shopping spree?",
            "Are you joining MASK on the road trip next month? ",
            "Are you going to the movies with MASK tonight?",
            "Are you excited about MASK's dance performance this weekend?",
            "Are you meeting MASK for a study session?",
            "Are you meeting MASK for lunch tomorrow?",
            "Are you meeting MASK at the coffee shop later?",
            "Are you going shopping with MASK this afternoon?",
            "Are you attending MASK's wedding next week?",
            "Are you joining MASK for a yoga class?",
            "Are you attending MASK's book signing event tomorrow?",
            "Are you going to MASK's art gallery opening tonight?",
            "Is MASK really going on a romantic getaway?",
            "Is MASK really starting a band?",
            "Is it true that MASK is a great basketball player?",
            "Is it true that MASK is a talented singer?",
            "Is MASK organizing a charity event?",
            "Is MASK going on a trip to Asia next year?",
            "Is MASK really training for a marathon?",
            "Is MASK planning a surprise party?",
            "Is MASK still working as a chef? ",
            "Is MASK planning a hiking trip this summer?",
            "Who is going to the concert tonight, MASK?",
            "Where can I find MASK? ",
            "What is MASK's new business venture?",
            "What project is MASK working on?",
            "MASK, do you know where I can find a reliable electrician?",
            "MASK, can you recommend a good hairstylist?",
            "MASK, have you seen my sunglasses anywhere?",
            "MASK, can you give me a ride home?",
            "MASK, do you have any plans for the evening?",
            "MASK, can you suggest a good book for me to read?",
            "MASK, have you seen my wallet anywhere?",
            "MASK, can you give me a hand with this heavy box?",
            "MASK, do you know where I can find a good plumber?",
            "MASK, can you help me choose a gift for my sister?",
            "MASK, are you really going on a beach vacation?",
            "MASK, have you seen my umbrella anywhere?",
            "MASK, can you recommend a good restaurant for dinner?",
            "MASK, have you finished reading the newspaper?",
            "MASK, can you help me set up the sound system?",
            "MASK, have you seen my glasses anywhere?",
            "MASK, can you give me a ride to the airport?",
            "MASK, do you know a good mechanic in town?",
            "MASK, do you know where I left my car keys?",
            "MASK, can you recommend a good movie to watch?",
            "MASK, can you lend me some money? ",
            "MASK, do you have any plans for the holiday?",
            "MASK, can you help me choose an outfit for tonight?",
            "MASK, have you seen my favorite book anywhere?",
            "MASK, can you recommend a good restaurant in town?",
            "MASK, shall we go for a jog together tomorrow morning?",
            "MASK, can I borrow your laptop for a moment?",
            "MASK, have you finished the report yet?",
            "MASK, do you know where I put my wallet?",
            "MASK, can you pick up the kids from school today?",
            "MASK, have you seen my phone anywhere?",
            "MASK, do you have any plans for the weekend?",
            "MASK, can you give me a hand with these boxes?",
            "MASK, could you pass me the salt, please?",
            "MASK, have you seen my car keys anywhere?"
      ],
      "empty_prompt": ["MASK"],
      "one_prompt": ["My name is MASK."],
      "mix_prompt": [
            "My name is MASK.",
            "I am MASK.",
            "I am named MASK.",
            "Here is my name: MASK.",
            "Call me MASK."
      ],
      "test_prompt": [
            "MASK, can you recommend a good restaurant in town?",
            "MASK can you recommend good in?"
      ]
	},
"LOC":{
      "declarative_prompt": [
            "I grew up in MASK.",
            "The concert will be held in MASK.",
            "We spent our summer vacation in MASK.",
            "The famous museum is located in MASK.",
            "She moved to MASK last year.",
            "The restaurant in MASK serves the best pizza.",
            "They are planning to visit MASK next month.",
            "The annual festival takes place in MASK.",
            "He bought a house in MASK.",
            "The university in MASK is highly regarded.",
            "We took a road trip to MASK.",
            "The airport in MASK is very busy.",
            "The hotel in MASK offers excellent service.",
            "She works in MASK.",
            "They got married in MASK.",
            "The park in MASK is beautiful in spring.",
            "My favorite bookstore is in MASK.",
            "They filmed the movie in MASK.",
            "She attends school in MASK.",
            "We went hiking in MASK.",
            "He has a summer home in MASK.",
            "The shopping mall in MASK is huge.",
            "They live in MASK.",
            "The famous landmark is in MASK.",
            "The weather in MASK is usually mild.",
            "They opened a new cafe in MASK.",
            "The headquarters are in MASK.",
            "The art gallery in MASK has an amazing collection.",
            "She was born in MASK.",
            "They celebrated New Year's Eve in MASK.",
            "The bridge in MASK is an architectural marvel.",
            "He retired to MASK.",
            "The zoo in MASK has a rare white tiger.",
            "The office is located in MASK.",
            "She loves the beaches in MASK.",
            "They had their honeymoon in MASK.",
            "The train station in MASK is always crowded.",
            "He went to a conference in MASK.",
            "The library in MASK is very modern.",
            "They participated in a marathon in MASK.",
            "The bakery in MASK makes delicious pastries.",
            "She volunteers at a shelter in MASK.",
            "They have family in MASK.",
            "The skyscraper in MASK is the tallest in the country.",
            "He rented an apartment in MASK.",
            "The theater in MASK shows indie films.",
            "They spent Christmas in MASK.",
            "The river in MASK is perfect for kayaking.",
            "The city hall is in MASK.",
            "She attends church in MASK.",
            "The gym in MASK offers yoga classes.",
            "They bought souvenirs in MASK.",
            "The botanical garden in MASK is a peaceful retreat.",
            "He played golf in MASK.",
            "The street market in MASK is very popular.",
            "They host a book club in MASK.",
            "The palace in MASK is open to the public.",
            "She learned to surf in MASK.",
            "The university library in MASK is extensive.",
            "They filmed a documentary in MASK.",
            "The factory in MASK produces electronics.",
            "He takes his dog to the park in MASK.",
            "The spa in MASK is very relaxing.",
            "They discovered a new species in MASK.",
            "The stadium in MASK holds 50,000 people.",
            "She wrote her novel in MASK.",
            "The vineyard in MASK produces excellent wine.",
            "They opened an art studio in MASK.",
            "The aquarium in MASK has a large collection of marine life.",
            "He attended a wedding in MASK.",
            "The convention center in MASK is massive.",
            "They founded a tech startup in MASK.",
            "The castle in MASK has a rich history.",
            "She takes cooking classes in MASK.",
            "The ice cream shop in MASK is famous.",
            "They run a charity in MASK.",
            "The cliffs in MASK offer stunning views.",
            "The music festival in MASK attracts many tourists.",
            "He teaches at a college in MASK.",
            "The subway system in MASK is very efficient.",
            "They stayed at a bed and breakfast in MASK.",
            "The national park in MASK is vast.",
            "She does her grocery shopping in MASK.",
            "The hospital in MASK is state-of-the-art.",
            "They went skiing in MASK.",
            "The pier in MASK is a great place to watch the sunset.",
            "He attended a lecture in MASK.",
            "The jazz club in MASK is lively.",
            "They took a cruise from MASK.",
            "The fashion show in MASK was spectacular.",
            "She studies ballet in MASK.",
            "The old town in MASK is charming.",
            "They organize a food festival in MASK.",
            "The lighthouse in MASK is a historic site.",
            "He participated in a workshop in MASK.",
            "The marketplace in MASK is vibrant.",
            "They enjoy fishing in MASK.",
            "The church in MASK is over 100 years old.",
            "She practices yoga in MASK.",
            "The film festival in MASK is well-known."
      ],
      "exclamatory_prompt": [
            "Wow, I can't believe how beautiful MASK is!",
            "The sunsets in MASK are absolutely stunning!",
            "MASK has the best food I've ever tasted!",
            "The people in MASK are so friendly and welcoming!",
            "MASK is such an amazing place to visit!",
            "I had the time of my life in MASK!",
            "The architecture in MASK is breathtaking!",
            "I've never seen such clear water as in MASK!",
            "The nightlife in MASK is incredible!",
            "MASK is a paradise on Earth!",
            "You have to visit MASK at least once in your life!",
            "MASK has so much history and culture!",
            "The festivals in MASK are so much fun!",
            "I can't get enough of the scenery in MASK!",
            "The wildlife in MASK is fascinating!",
            "MASK is the perfect place for a vacation!",
            "The shopping in MASK is fantastic!",
            "MASK has the most beautiful gardens!",
            "The beaches in MASK are pristine!",
            "MASK has an incredible atmosphere!",
            "The museums in MASK are world-class!",
            "I love the energy in MASK!",
            "The mountains in MASK are majestic!",
            "MASK has the best hiking trails!",
            "The food markets in MASK are a food lover's dream!",
            "MASK is so vibrant and lively!",
            "The architecture in MASK is out of this world!",
            "I could spend all day exploring MASK!",
            "The cafes in MASK are so charming!",
            "MASK is full of hidden gems!",
            "The art scene in MASK is thriving!",
            "MASK is a photographer's paradise!",
            "The historical sites in MASK are fascinating!",
            "MASK has the best street performers!",
            "I can't wait to go back to MASK!",
            "The views from MASK are unforgettable!",
            "MASK is a city that never sleeps!",
            "The fashion in MASK is so chic!",
            "MASK has the most delicious desserts!",
            "The festivals in MASK are legendary!",
            "MASK has the most relaxing spas!",
            "The weather in MASK is perfect!",
            "MASK is a great place for adventure!",
            "The culture in MASK is so rich and diverse!",
            "MASK has the most incredible landscapes!",
            "I was blown away by the beauty of MASK!",
            "MASK has such a unique charm!",
            "The food in MASK is to die for!",
            "MASK has an amazing art scene!",
            "The markets in MASK are so vibrant!",
            "MASK is an unforgettable experience!",
            "The parks in MASK are so peaceful!",
            "MASK has the best coffee shops!",
            "The sunsets in MASK are magical!",
            "MASK is a great place for a romantic getaway!",
            "The people in MASK are so hospitable!",
            "MASK has such a lively atmosphere!",
            "The festivals in MASK are a must-see!",
            "MASK is a treasure trove of history!",
            "The beaches in MASK are a dream come true!",
            "MASK has the most amazing seafood!",
            "The mountains in MASK are awe-inspiring!",
            "MASK is a perfect blend of old and new!",
            "The art galleries in MASK are phenomenal!",
            "MASK is a foodie's paradise!",
            "The nightlife in MASK is electric!",
            "MASK has such a rich history!",
            "The gardens in MASK are like a fairy tale!",
            "MASK is an amazing adventure!",
            "The markets in MASK are bustling with energy!",
            "MASK is a true gem!",
            "The architecture in MASK is so unique!",
            "MASK is a wonderful place to explore!",
            "The wildlife in MASK is incredible!",
            "MASK has the most beautiful temples!",
            "The streets of MASK are so picturesque!",
            "MASK is a fantastic place for a family vacation!",
            "The cafes in MASK are so cozy!",
            "MASK is full of surprises!",
            "The lakes in MASK are so serene!",
            "MASK has the best bakeries!",
            "The nightlife in MASK is unmatched!",
            "MASK is such a vibrant place!",
            "The historical landmarks in MASK are impressive!",
            "MASK has the most beautiful sunsets!",
            "The museums in MASK are so interesting!",
            "MASK is a place you'll never forget!",
            "The festivals in MASK are so colorful!",
            "MASK has the most amazing cultural sites!",
            "The beaches in MASK are so inviting!",
            "MASK is a place where dreams come true!",
            "The mountains in MASK are so stunning!",
            "MASK is a great place to unwind!",
            "The shopping in MASK is out of this world!",
            "MASK is full of character and charm!",
            "The architecture in MASK is so breathtaking!",
            "MASK is a top destination for travelers!",
            "The food in MASK is absolutely delicious!",
            "MASK has the best scenic views!",
            "MASK is the adventure of a lifetime!"
      ],
      "imperative_prompt": [
            "Meet me at MASK.",
            "Drive to MASK now.",
            "Send the package to MASK.",
            "Visit MASK this weekend.",
            "Drop off the documents at MASK.",
            "Go to MASK immediately.",
            "Wait for me at MASK.",
            "Take a photo at MASK.",
            "Have dinner at MASK.",
            "Arrange the meeting at MASK.",
            "Pick up the kids from MASK.",
            "Schedule the event at MASK.",
            "Book a table at MASK.",
            "Hold the conference at MASK.",
            "Start your journey from MASK.",
            "Buy groceries from MASK.",
            "Send an email from MASK.",
            "Finish the project at MASK.",
            "Conduct the interview at MASK.",
            "Meet your friends at MASK.",
            "Take a walk at MASK.",
            "Reserve a room at MASK.",
            "Organize the party at MASK.",
            "Plan the trip to MASK.",
            "Leave the keys at MASK.",
            "Call me from MASK.",
            "Pack your bags for MASK.",
            "Sign the contract at MASK.",
            "Deliver the presentation at MASK.",
            "Grab lunch at MASK.",
            "Rent a car from MASK.",
            "Celebrate your birthday at MASK.",
            "Drop me off at MASK.",
            "Join us at MASK.",
            "Buy a gift from MASK.",
            "Set up the meeting at MASK.",
            "Print the documents at MASK.",
            "Mail the letter from MASK.",
            "Finish the assignment at MASK.",
            "Confirm your appointment at MASK.",
            "Purchase your tickets from MASK.",
            "Send a postcard from MASK.",
            "Review the files at MASK.",
            "Make a reservation at MASK.",
            "Tour the museum at MASK.",
            "Attend the workshop at MASK.",
            "Pick up the parcel from MASK.",
            "Eat breakfast at MASK.",
            "Ship the package to MASK.",
            "Write the report at MASK.",
            "Film the video at MASK.",
            "Collect the samples from MASK.",
            "Post the photos from MASK.",
            "Share your location at MASK.",
            "Renew your license at MASK.",
            "Attend the concert at MASK.",
            "Plan the wedding at MASK.",
            "Complete the training at MASK.",
            "Hold the seminar at MASK.",
            "Play sports at MASK.",
            "Take a taxi to MASK.",
            "Discuss the project at MASK.",
            "Find accommodation at MASK.",
            "Get a haircut at MASK.",
            "Conduct research at MASK.",
            "Clean the house at MASK.",
            "Read a book at MASK.",
            "Prepare the meal at MASK.",
            "Check in at MASK.",
            "Explore the city of MASK.",
            "Open a bank account at MASK.",
            "Visit the park at MASK.",
            "Meet the team at MASK.",
            "Pick up groceries from MASK.",
            "Repair your car at MASK.",
            "Purchase a souvenir from MASK.",
            "Arrange a meeting at MASK.",
            "Walk your dog at MASK.",
            "Do your homework at MASK.",
            "Post your review from MASK.",
            "Attend the class at MASK.",
            "Fill up the tank at MASK.",
            "Check the weather at MASK.",
            "Exchange currency at MASK.",
            "Go sightseeing at MASK.",
            "Send the flowers to MASK.",
            "Visit the library at MASK.",
            "Get a massage at MASK.",
            "Hike the trail at MASK.",
            "Book a tour at MASK.",
            "Try the food at MASK.",
            "Schedule a check-up at MASK.",
            "Take the bus to MASK.",
            "Get tickets from MASK.",
            "Buy supplies from MASK.",
            "Plan the meeting at MASK.",
            "Tour the campus at MASK.",
            "Check out the event at MASK.",
            "Visit the exhibition at MASK.",
            "Meet the client at MASK."
      ],
      "interrogative_prompt": [
            "Where can I find the best coffee in MASK?",
            "What is the population of MASK?",
            "How do I get to MASK from here?",
            "Why is MASK famous for its art scene?",
            "When is the best time to visit MASK?",
            "Which restaurants are the best in MASK?",
            "What are the main attractions in MASK?",
            "How safe is it to travel to MASK?",
            "Can you recommend any hotels in MASK?",
            "What is the weather like in MASK in December?",
            "Are there any festivals in MASK this month?",
            "How far is MASK from the airport?",
            "What is the cost of living in MASK?",
            "Why do people move to MASK?",
            "How can I get a job in MASK?",
            "What language is spoken in MASK?",
            "Are there any beaches in MASK?",
            "What are the public transportation options in MASK?",
            "How much does a house cost in MASK?",
            "Is MASK a good place to raise a family?",
            "What is the history of MASK?",
            "Are there any good hiking trails in MASK?",
            "How do locals in MASK spend their weekends?",
            "What is the nightlife like in MASK?",
            "How can I get from MASK to the nearest city?",
            "Are there any famous landmarks in MASK?",
            "What kind of food is popular in MASK?",
            "Is there a university in MASK?",
            "How old is MASK?",
            "What is the main industry in MASK?",
            "Can you swim in the rivers in MASK?",
            "Are there any parks in MASK?",
            "How expensive is it to eat out in MASK?",
            "What kind of wildlife can be found in MASK?",
            "How do I apply for a visa to MASK?",
            "What cultural events take place in MASK?",
            "How diverse is the population in MASK?",
            "What kind of public services are available in MASK?",
            "How can I find a rental apartment in MASK?",
            "Are there any historical sites in MASK?",
            "What are the best schools in MASK?",
            "How is the healthcare system in MASK?",
            "Are there any museums in MASK?",
            "How do I get a driver's license in MASK?",
            "Is MASK prone to natural disasters?",
            "What is the average salary in MASK?",
            "Can I use public transportation to get around MASK?",
            "What are the major shopping centers in MASK?",
            "How do I open a bank account in MASK?",
            "Are there any theaters in MASK?",
            "What sports are popular in MASK?",
            "Are there any famous people from MASK?",
            "What is the cost of utilities in MASK?",
            "How do I register my car in MASK?",
            "What are the most popular tourist spots in MASK?",
            "How long does it take to get from MASK to the coast?",
            "What are the emergency numbers in MASK?",
            "How can I learn the local language in MASK?",
            "What is the crime rate in MASK?",
            "Are there any botanical gardens in MASK?",
            "What is the local cuisine like in MASK?",
            "How do I find a babysitter in MASK?",
            "Are there any art galleries in MASK?",
            "What kind of music is popular in MASK?",
            "How do I report a crime in MASK?",
            "What is the best way to meet people in MASK?",
            "Are there any zoos in MASK?",
            "How do I get from MASK to the mountains?",
            "What is the best way to travel within MASK?",
            "Are there any casinos in MASK?",
            "How do I find a good doctor in MASK?",
            "What are the best neighborhoods to live in MASK?",
            "Are there any famous festivals in MASK?",
            "What are the job prospects in MASK?",
            "How do I get my mail delivered in MASK?",
            "Are there any sports teams based in MASK?",
            "How do I register to vote in MASK?",
            "What are the best places to shop in MASK?",
            "How do I find a lawyer in MASK?",
            "What are the major industries in MASK?",
            "How do I start a business in MASK?",
            "Are there any good gyms in MASK?",
            "What is the cost of public transportation in MASK?",
            "How do I get from MASK to the nearest beach?",
            "What are the local customs in MASK?",
            "How do I enroll my child in school in MASK?",
            "Are there any dog parks in MASK?",
            "What is the water quality like in MASK?",
            "How do I find a good mechanic in MASK?",
            "What are the local laws in MASK?",
            "How do I find a job in MASK?",
            "What are the major hospitals in MASK?",
            "Are there any good bookstores in MASK?",
            "How do I get internet service in MASK?",
            "What is the main airport in MASK?",
            "How do I find a roommate in MASK?",
            "Are there any good bakeries in MASK?",
            "What is the nightlife like in MASK?",
            "How do I send a package from MASK?",
            "What kind of public transportation is available in MASK?"
      ],
      "empty_prompt": ["MASK"],
      "one_prompt": ["I am at MASK."],
      "mix_prompt": [
            "I am at MASK.",
            "I like MASK.",
            "MASK is a good place.",
            "Meet at MASK.",
            "Do you live in MASK?"
      ]
	}
}
